# Supplementary material for: The driver landscape of sporadic chordoma
Source: Nat Commun. 2017 Oct 12;8:890. doi: 10.1038/s41467-017-01026-0 (PMC5638846; doi:10.1038/s41467-017-01026-0)
Supplement: Supplementary file 3 — Supplementary Data 1 [file 41467_2017_1026_MOESM3_ESM.xlsx]

## Sheet: Suppl Table 7
	Supplementary Data 1: Cancer genes screened by targeted sequencing
	ABL1
	ABL2
	ACVR2A
	AKT1
	AKT2
	AKT3
	ALK
	APC
	AR
	ARAF
	ARFRP1
	ARID1A
	ARID1B
	ARID2
	ASXL1
	ATM
	ATR
	ATRX
	AURKA
	AURKB
	AXIN1
	BAG4
	BAP1
	BCL11A
	BCL2
	BCL2A1
	BCL2L1
	BCL2L2
	BCL6
	BCOR
	BIRC2
	BIRC7
	BLM
	BPTF
	BRAF
	BRCA1
	BRCA2
	BRIP1
	BUB1B
	C11orf30
	CARD11
	CASP8
	CBL
	CCND1
	CCND2
	CCND3
	CCNE1
	CD79A
	CD79B
	CDC6
	CDC73
	CDH1
	CDH2
	CDH20
	CDH5
	CDK12
	CDK4
	CDK6
	CDK8
	CDKN1B
	CDKN2A
	CDKN2B
	CDKN2C
	CEBPA
	CHD1
	CHD1L
	CHEK1
	CHEK2
	CIC
	CKS1B
	COL22A1
	CREBBP
	CRKL
	CTCF
	CTNNB1
	DAXX
	DCUN1D1
	DDR2
	DDX11
	DDX3X
	DICER1
	DNMT3A
	DYRK1B
	E2F3
	EEF1A2
	EGFR
	EIF5A2
	ELK3
	EP300
	EPHA3
	EPHA5
	EPHA6
	EPHA7
	EPHB1
	EPHB4
	EPHB6
	ERBB2
	ERBB3
	ERBB4
	ERCC2
	ERCC3
	ERCC4
	ERCC5
	ESR1
	ETV1
	EZH2
	FADD
	FAM123B
	FANCA
	FANCC
	FANCD2
	FANCE
	FANCF
	FANCG
	FAS
	FBXO11
	FBXW7
	FGFR1
	FGFR2
	FGFR3
	FGFR4
	FH
	FLT1
	FLT3
	FLT4
	FOXA1
	FOXL2
	FOXO1
	FOXP4
	GAB2
	GABRG1
	GATA1
	GATA2
	GATA3
	GATA6
	GNA11
	GNAQ
	GNAS
	GPC5
	GPR124
	GRB2
	GRB7
	GRID1
	GUCY1A2
	H3F3A
	HIST1H3B
	HMGA2
	HNF1A
	HOXA3
	HRAS
	HSP90AA1
	HSP90AB1
	ID1
	IDH1
	IDH2
	IGF1R
	IGF2R
	IKBKE
	IL7R
	INHBA
	INSR
	IRS2
	JAK1
	JAK2
	JAK3
	JUN
	KAT6B
	KDM5A
	KDM5C
	KDM6A
	KDR
	KEAP1
	KIT
	KRAS
	LGALS7
	LTK
	MAFA
	MAP2K1
	MAP2K2
	MAP2K4
	MAP2K5
	MAP2K6
	MAP2K7
	MAP3K1
	MAP3K11
	MAP3K12
	MAP3K13
	MAP3K14
	MAP3K2
	MAP3K3
	MAP3K4
	MAP3K5
	MAP3K6
	MAP3K7
	MAP3K8
	MAP3K9
	MAP4K3
	MAP4K4
	MAPK1
	MAPK10
	MAPK7
	MAPK8
	MAPK9
	MCL1
	MDM2
	MDM4
	MED12
	MED12L
	MED13
	MED29
	MEN1
	MET
	MITF
	MLH1
	MLL
	MLL2
	MLL3
	MPL
	MRAS
	MRE11A
	MSH2
	MSH6
	MST1
	MTDH
	MTOR
	MUTYH
	MYB
	MYC
	MYCL1
	MYCN
	MYD88
	MYO3A
	MYO5B
	MYOC
	NBN
	NCOA2
	NCOA3
	NF1
	NF2
	NFE2L2
	NGFR
	NKX2-1
	NOTCH1
	NOTCH2
	NOTCH3
	NOTCH4
	NOV
	NPM1
	NRAS
	NTRK1
	NTRK2
	OR5L1
	NTRK3
	PAK1
	PAK3
	PALB2
	PARP10
	PAX5
	PAX9
	PBRM1
	PDGFRA
	PDGFRB
	PHF6
	PHGDH
	PHLPP2
	PIK3C3
	PIK3CA
	PIK3CG
	PIK3R1
	PIK3R2
	PLCG1
	POU1F1
	PPM1D
	PPP2R1A
	PRDM1
	PRDM9
	PREX2
	PRG4
	PRKCG
	PRKCI
	PTCH1
	PTCH2
	PTEN
	PTK6
	PTP4A1
	PTP4A3
	PTPN11
	RAB23
	RAB25
	RAC1
	RAF1
	RARA
	RB1
	REG4
	RET
	RICTOR
	RNF43
	ROBO1
	ROBO2
	ROS1
	RPS6KB1
	RPTOR
	RRM2B
	RUNX1
	SETD2
	SF3B1
	SFTPA1
	SHC1
	SKP2
	SLIT2
	SMAD2
	SMAD3
	SMAD4
	SMARCA4
	SMARCB1
	SMO
	SMURF1
	SOCS1
	SOX10
	SOX2
	SOX9
	SPOP
	SRC
	SRSF2
	STAT3
	STK11
	SUFU
	TBX22
	TBX3
	TERT
	TET2
	TGFBR2
	TNFAIP3
	TOP1
	TP53
	TP63
	TP73
	TRAF2
	TSC1
	TSC2
	TSHR
	U2AF1
	USP9X
	VEGFA
	VHL
	WHSC1L1
	WSB1
	WT1
	XPA
	XPC
	XPO1
	YAP1
	YWHAB
	YWHAQ
	YWHAZ
	ZNF217
	ZRSR2
	RSPO2
	RSPO3
	EP400
