# Supplementary material for: The driver landscape of sporadic chordoma
Source: Nat Commun. 2017 Oct 12;8:890. doi: 10.1038/s41467-017-01026-0 (PMC5638846; doi:10.1038/s41467-017-01026-0)
Supplement: Supplementary file 4 — Supplementary Data 2 [file 41467_2017_1026_MOESM4_ESM.xlsx]

## Sheet: ST1
	Supplementary Data 2: Overview of 104 chordomas.
	Tumour	Stem	Sex	Age at Diagnosis	Anatomical location	Subtype / Grade	Experiment	Matched	Re-interrogated by targeted sequencing	SNP6	Coding_subs	Coding_indels	Breakpoints	Signature 1	Signature 2	Signature 5	Signature 8	Signature 13	LYST	T	SOX9	PIK3CA	PIK3R1	PTEN	MTOR	TP53	CDKN2A	USP9X	PBRM1	SETD2	ARID1A	MSH2	CHEK2	TET2	SMAD4	ARGHAP26	CHD4	ERBB4	BLM	DDB2	SDHA	TERT
	PD11420a	PD11420	M	24	C5	Conventional	Discovery - genome + RNA	Matched	Yes	Yes	6	0	0	101	0	318	153	0	-	-	-	-	-	-	-	-	-	-	-	-	-	-	-	-	-	-	-	-	-	-	-	-
	PD11424a	PD11424	M	65	L3	Conventional	Discovery - genome + RNA	Matched	Yes	Yes	38	2	50	389	88	1398	506	138	-	-	-	-	-	-	-	-	-	-	-	-	-	-	-	-	-	-	-	-	-	-	-	-
	PD13455a	PD13455	M	55	L5	Poorly Differentiated	Discovery - genome + RNA	Matched	Yes	Yes	30	4	137	404	145	1214	727	38	-	-	-	-	-	-	-	-	-	-	-	-	-	-	-	-	-	-	-	-	-	-	-	-
	PD18735a	PD18735	M	30	C1	Poorly Differentiated	Discovery - genome + RNA	Matched	Yes	Yes	27	1	18	1224	0	1034	0	0	-	-	-	-	-	-	-	-	-	-	-	-	-	-	-	-	-	-	-	-	-	-	-	-
	PD22256a	PD22256	F	44	Extra-Axial (3rd Finger)	Conventional	Targeted	Matched	-	-	-	-	-	-	-	-	-	-	-	-	-	-	-	-	-	-	-	-	-	-	-	-	-	-	-	-	-	-	-	-	-	-
	PD22261a	PD22261	F	68	C3-C5	Conventional	Targeted	Unmatched	-	-	-	-	-	-	-	-	-	-	-	-	-	-	-	-	-	-	-	-	-	-	-	-	-	-	-	-	-	-	-	-	-	-
	PD22263a	PD22263	F	72	Sacrum	Conventional	Targeted	Unmatched	-	-	-	-	-	-	-	-	-	-	-	-	-	-	-	-	-	-	-	-	-	-	-	-	-	-	-	-	-	-	-	-	-	-
	PD22274a	PD22274	M	75	Sacrum	Conventional	Targeted	Unmatched	-	-	-	-	-	-	-	-	-	-	-	-	-	-	-	-	-	-	-	-	-	-	-	-	-	-	-	-	-	-	-	-	-	-
	PD22277a	PD22277	F	58	Sacrum	Conventional	Targeted	Unmatched	-	-	-	-	-	-	-	-	-	-	-	-	-	-	-	-	-	-	-	-	-	-	-	-	-	-	-	-	-	-	-	-	-	-
	PD22279a	PD22279	F	63	L3	Conventional	Targeted	Matched	-	-	-	-	-	-	-	-	-	-	-	-	-	-	-	-	-	-	-	-	-	-	-	-	-	-	-	-	-	-	-	-	-	-
	PD22280a	PD22280	M	84	L3	Conventional	Targeted	Matched	-	-	-	-	-	-	-	-	-	-	-	-	-	-	-	-	-	-	-	-	-	-	-	-	-	-	-	-	-	-	-	-	-	-
	PD22283a	PD22283	M	66	Sacrum	De-Differentiated	Targeted	Unmatched	-	-	-	-	-	-	-	-	-	-	-	-	-	-	-	-	-	-	-	-	-	-	-	-	-	-	-	-	-	-	-	-	-	-
	PD22284a	PD22284	F	59	Sacrum	Conventional	Targeted	Unmatched	-	-	-	-	-	-	-	-	-	-	-	-	-	-	-	-	-	-	-	-	-	-	-	-	-	-	-	-	-	-	-	-	-	-
	PD22285a	PD22285	M	69	Sacrum	Conventional	Targeted	Unmatched	-	-	-	-	-	-	-	-	-	-	-	-	-	-	-	-	-	-	-	-	-	-	-	-	-	-	-	-	-	-	-	-	-	-
	PD22287a	PD22287	M	77	Sacrum	Conventional	Targeted	Matched	-	-	-	-	-	-	-	-	-	-	-	-	-	-	-	-	-	-	-	-	-	-	-	-	-	-	-	-	-	-	-	-	-	-
	PD22288a	PD22288	M	77	Sacrum	Focal De-Differentiation	Targeted	Matched	-	-	-	-	-	-	-	-	-	-	-	-	-	-	-	-	-	-	-	-	-	-	-	-	-	-	-	-	-	-	-	-	-	-
	PD22291a	PD22291	F	28	L4	Conventional	Targeted	Matched	-	-	-	-	-	-	-	-	-	-	-	-	-	-	-	-	-	-	-	-	-	-	-	-	-	-	-	-	-	-	-	-	-	-
	PD22295a	PD22295	M	19	Clivus	Conventional	Targeted	Unmatched	-	-	-	-	-	-	-	-	-	-	-	-	-	-	-	-	-	-	-	-	-	-	-	-	-	-	-	-	-	-	-	-	-	-
	PD22297a	PD22297	M	54	Sphenoid Sinus	Conventional	Targeted	Unmatched	-	-	-	-	-	-	-	-	-	-	-	-	-	-	-	-	-	-	-	-	-	-	-	-	-	-	-	-	-	-	-	-	-	-
	PD22302a	PD22302	F	43	Sacrum	Conventional	Targeted	Matched	-	-	-	-	-	-	-	-	-	-	-	-	-	-	-	-	-	-	-	-	-	-	-	-	-	-	-	-	-	-	-	-	-	-
	PD22303a	PD22303	M	44	Clivus	Conventional	Targeted	Matched	-	-	-	-	-	-	-	-	-	-	-	-	-	-	-	-	-	-	-	-	-	-	-	-	-	-	-	-	-	-	-	-	-	-
	PD22312a	PD22312	M	52	L2	Conventional	Targeted	Unmatched	-	-	-	-	-	-	-	-	-	-	-	-	-	-	-	-	-	-	-	-	-	-	-	-	-	-	-	-	-	-	-	-	-	-
	PD22328a	PD22328	M	30	Clivus	Conventional	Targeted	Unmatched	-	-	-	-	-	-	-	-	-	-	-	-	-	-	-	-	-	-	-	-	-	-	-	-	-	-	-	-	-	-	-	-	-	-
	PD22331a	PD22331	F	55	C2-C3	Conventional	Targeted	Unmatched	-	-	-	-	-	-	-	-	-	-	-	-	-	-	-	-	-	-	-	-	-	-	-	-	-	-	-	-	-	-	-	-	-	-
	PD22333a	PD22333	M	31	C6	Conventional	Targeted	Unmatched	-	-	-	-	-	-	-	-	-	-	-	-	-	-	-	-	-	-	-	-	-	-	-	-	-	-	-	-	-	-	-	-	-	-
	PD22337a	PD22337	F	40	Clivus	Conventional	Targeted	Unmatched	-	-	-	-	-	-	-	-	-	-	-	-	-	-	-	-	-	-	-	-	-	-	-	-	-	-	-	-	-	-	-	-	-	-
	PD22338a	PD22338	M	62	Clivus	Conventional	Targeted	Unmatched	-	-	-	-	-	-	-	-	-	-	-	-	-	-	-	-	-	-	-	-	-	-	-	-	-	-	-	-	-	-	-	-	-	-
	PD22339a	PD22339	M	62	Cervical Spine	Conventional	Targeted	Unmatched	-	-	-	-	-	-	-	-	-	-	-	-	-	-	-	-	-	-	-	-	-	-	-	-	-	-	-	-	-	-	-	-	-	-
	PD22340a	PD22340	M	40	Clivus	Conventional	Targeted	Unmatched	-	-	-	-	-	-	-	-	-	-	-	-	-	-	-	-	-	-	-	-	-	-	-	-	-	-	-	-	-	-	-	-	-	-
	PD22343a	PD22343	F	56	C2-C3	Conventional	Targeted	Unmatched	-	-	-	-	-	-	-	-	-	-	-	-	-	-	-	-	-	-	-	-	-	-	-	-	-	-	-	-	-	-	-	-	-	-
	PD22344a	PD22344	F	48	C4-C6	Conventional	Targeted	Unmatched	-	-	-	-	-	-	-	-	-	-	-	-	-	-	-	-	-	-	-	-	-	-	-	-	-	-	-	-	-	-	-	-	-	-
	PD22347a	PD22347	M	35	Skull Base	Conventional	Targeted	Unmatched	-	-	-	-	-	-	-	-	-	-	-	-	-	-	-	-	-	-	-	-	-	-	-	-	-	-	-	-	-	-	-	-	-	-
	PD22352a	PD22352	M	69	Skull Base	Conventional	Targeted	Unmatched	-	-	-	-	-	-	-	-	-	-	-	-	-	-	-	-	-	-	-	-	-	-	-	-	-	-	-	-	-	-	-	-	-	-
	PD27839a	PD27839	N/A	N/A	N/A	N/A	Discovery - genome	Matched	-	Yes	22	3	90	769	157	1421	0	208	-	-	-	-	-	-	-	-	-	-	-	-	-	-	-	-	-	-	-	-	-	-	-	-
	PD27840a	PD27840	N/A	N/A	N/A	N/A	Discovery - genome	Matched	-	Yes	30	2	10	625	209	880	927	159	-	-	-	-	-	-	-	-	-	-	-	-	-	-	-	-	-	-	-	-	-	-	-	-
	PD27841a	PD27841	N/A	N/A	N/A	N/A	Discovery - exome	Matched	-	Yes	9	6	-	-	-	-	-	-	-	-	-	-	-	-	-	-	-	-	-	-	-	-	-	-	-	-	-	-	-	-	-	-
	PD27842a	PD27842	N/A	N/A	N/A	N/A	Discovery - exome	Matched	-	Yes	24	6	-	-	-	-	-	-	-	-	-	-	-	-	-	-	-	-	-	-	-	-	-	-	-	-	-	-	-	-	-	-
	PD27843a	PD27843	N/A	N/A	N/A	N/A	Discovery - exome	Matched	-	Yes	5	3	-	-	-	-	-	-	-	-	-	-	-	-	-	-	-	-	-	-	-	-	-	-	-	-	-	-	-	-	-	-
	PD3806a	PD3806	F	43	Sacrum	Conventional	Discovery - exome	Matched	-	Yes	9	3	-	-	-	-	-	-	-	-	-	-	-	-	-	-	-	-	-	-	-	-	-	-	-	-	-	-	-	-	-	-
	PD3807a	PD3807	M	61	Sacrum	Conventional	Discovery - exome	Matched	Yes	Yes	14	1	-	-	-	-	-	-	-	-	-	-	-	-	-	-	-	-	-	-	-	-	-	-	-	-	-	-	-	-	-	-
	PD3819a	PD3819	F	58	Sacrum	Conventional	Discovery - exome	Matched	-	Yes	9	2	-	-	-	-	-	-	-	-	-	-	-	-	-	-	-	-	-	-	-	-	-	-	-	-	-	-	-	-	-	-
	PD4183a	PD4183	M	62	Sacrum	Conventional	Discovery - exome	Matched	Yes	-	20	4	-	-	-	-	-	-	-	-	-	-	-	-	-	-	-	-	-	-	-	-	-	-	-	-	-	-	-	-	-	-
	PD4185c	PD4185	F	50	Sacrum	Conventional	Targeted	Matched	-	-	-	-	-	-	-	-	-	-	-	-	-	-	-	-	-	-	-	-	-	-	-	-	-	-	-	-	-	-	-	-	-	-
	PD4188a	PD4188	F	67	Sacrum	Conventional	Discovery - exome	Matched	Yes	-	21	10	-	-	-	-	-	-	-	-	-	-	-	-	-	-	-	-	-	-	-	-	-	-	-	-	-	-	-	-	-	-
	PD4928a	PD4928	M	68	L3	Conventional	Discovery - exome	Matched	Yes	-	15	5	-	-	-	-	-	-	-	-	-	-	-	-	-	-	-	-	-	-	-	-	-	-	-	-	-	-	-	-	-	-
	PD7184a	PD7184	M	64	Sacrum	Conventional	Discovery - exome	Matched	Yes	-	18	1	-	-	-	-	-	-	-	-	-	-	-	-	-	-	-	-	-	-	-	-	-	-	-	-	-	-	-	-	-	-
	PD7185a	PD7185	F	75	Sacrum	De-Differentiated	Discovery - exome	Matched	Yes	-	23	3	-	-	-	-	-	-	-	-	-	-	-	-	-	-	-	-	-	-	-	-	-	-	-	-	-	-	-	-	-	-
	PD11411a	PD11411	F	46	L5	Conventional	Discovery - genome + RNA	Matched	Yes	Yes	53	6	75	800	1328	2753	0	632	-	Copy_number_gain	-	-	PIK3R1,M271fs*9	Disruptive_rearrangement	-	TP53,V272M	-	-	-	Disruptive_rearrangement	-	-	-	-	-	-	-	-	-	-	-	Amplification
	PD11421a	PD11421	F	65	Coccyx	Conventional	Discovery - genome + RNA	Matched	Yes	Yes	16	0	14	360	243	1069	0	160	-	-	-	-	-	-	-	-	Homozygous_deletion	-	-	-	-	-	-	-	-	-	-	-	-	-	-	-
	PD13479a	PD13479	M	67	Sacrum	Conventional	Discovery - genome + RNA	Matched	Yes	Yes	14	4	98	500	57	1147	0	56	-	Copy_number_gain	-	-	-	-	-	-	-	-	-	-	-	-	-	-	-	-	-	-	-	-	-	-
	PD13483a	PD13483	M	66	Sacrum	Conventional	Discovery - genome + RNA	Matched	Yes	Yes	26	2	47	470	406	2346	0	482	-	Copy_number_gain	-	-	-	-	-	-	-	USP9X,L417fs*16	-	-	-	-	-	-	-	-	-	-	-	-	-	-
	PD18817a	PD18817	F	55	R Buttock	Poorly Differentiated	Discovery - genome + RNA	Matched	Yes	Yes	15	1	35	329	0	1242	0	0	-	-	-	-	-	-	-	-	Homozygous_deletion	-	-	-	-	-	-	-	-	-	-	-	-	-	-	-
	PD22255a	PD22255	M	65	Sacrum	Conventional	Targeted	Unmatched	-	-	-	-	-	-	-	-	-	-	-	-	-	-	-	-	-	-	-	-	PBRM1,E984fs*4	-	-	-	-	-	-	-	-	-	-	-	-	-
	PD22258a	PD22258	F	66	Sacrum	Conventional	Targeted	Unmatched	-	-	-	-	-	-	-	-	-	-	-	-	-	-	-	PTEN,W111*	-	-	-	-	-	-	-	-	-	-	-	-	-	-	-	-	-	-
	PD22259a	PD22259	F	60	Sacrum	Conventional	Targeted	Unmatched	-	-	-	-	-	-	-	-	-	-	LYST,c.4322_4325delAGAG, p.E1441fs*12	-	-	-	-	-	-	-	-	-	PBRM1,E895fs*2	SETD2,E1412fs*19	-	-	-	-	-	-	-	-	-	-	-	-
	PD22260c	PD22260	M	63	Sacrum	Conventional	Targeted	Unmatched	-	-	-	-	-	-	-	-	-	-	-	-	-	-	-	-	-	-	-	-	PBRM1,c.1205+5delg	-	-	-	-	-	-	-	-	-	-	-	-	-
	PD22270a	PD22270	M	41	Sacrum	Conventional	Targeted	Unmatched	-	-	-	-	-	-	-	-	-	-	-	-	-	PIK3CA,N345K	-	-	-	-	-	-	-	-	-	-	-	-	-	-	-	-	-	-	-	-
	PD22273a	PD22273	F	84	Sacrum	Conventional	Targeted	Unmatched	-	-	-	-	-	-	-	-	-	-	LYST,c.4322_4325delAGAG : p.E1441fs*12	-	-	-	-	-	-	-	-	-	-	-	-	-	-	-	-	-	-	-	-	-	-	-
	PD22276a	PD22276	F	66	Sacrum	Conventional	Targeted	Unmatched	-	-	-	-	-	-	-	-	-	-	-	-	SOX9,R264fs*32	-	-	PTEN,N48K	-	-	-	-	-	-	-	-	-	-	-	-	-	-	-	-	-	-
	PD22278a	PD22278	M	44	Sacrum	Conventional + Focal De-Differentiation	Targeted	Unmatched	-	-	-	-	-	-	-	-	-	-	-	-	-	-	-	-	-	-	-	USP9X,L28fs*51	-	-	-	-	-	-	-	-	-	-	-	-	-	-
	PD22286a	PD22286	F	48	Sacrum	Conventional	Targeted	Matched	-	-	-	-	-	-	-	-	-	-	-	-	-	PIK3CA,H1047Y	-	-	-	-	-	-	-	-	-	-	-	-	-	-	-	-	-	-	-	-
	PD22289a	PD22289	M	32	C2-C3	Conventional	Targeted	Unmatched	-	-	-	-	-	-	-	-	-	-	-	-	-	-	-	-	-	-	-	-	PBRM1,c.1446-1G>A	-	-	-	-	-	-	-	-	-	-	-	-	-
	PD22290a	PD22290	F	61	Sacrum	Conventional	Targeted	Matched	-	-	-	-	-	-	-	-	-	-	LYST,c.445_446insA, p.I149fs*26	-	-	-	-	-	-	-	-	-	-	-	-	-	-	-	-	-	-	-	-	-	-	-
	PD22292a	PD22292	M	56	L3	Conventional	Targeted	Matched	-	-	-	-	-	-	-	-	-	-	-	-	-	PIK3CA,E545K	-	-	-	-	-	-	-	-	-	-	-	-	-	-	-	-	-	-	-	-
	PD22293a	PD22293	M	65	Sacrum	Conventional	Targeted	Matched	-	-	-	-	-	-	-	-	-	-	-	-	-	PIK3CA,E542K	-	-	-	-	-	-	-	-	-	-	-	-	-	-	-	-	-	-	-	-
	PD22294a	PD22294	M	71	C2-C3	Conventional	Targeted	Unmatched	-	-	-	-	-	-	-	-	-	-	-	-	-	-	-	-	-	-	-	-	-	-	-	MSH2,c.942+2_942+7deltaaaaa	-	-	-	-	-	-	-	-	-	-
	PD22296a	PD22296	F	57	Clivus	Conventional	Targeted	Unmatched	-	-	-	-	-	-	-	-	-	-	-	-	-	-	-	PTEN,R130*	-	-	CDKN2A,R24fs*20	-	-	-	-	-	-	-	-	-	-	-	-	-	-	-
	PD22298a	PD22298	M	58	Clivus	Conventional	Targeted	Unmatched	-	-	-	-	-	-	-	-	-	-	-	-	-	-	-	-	MTOR,F1888L	-	-	-	-	-	ARID1A,P773fs*50	-	-	-	-	-	-	-	-	-	-	-
	PD22300a	PD22300	M	43	C3-C5	Conventional	Targeted	Unmatched	-	-	-	-	-	-	-	-	-	-	-	-	-	PIK3CA,E545G	-	-	-	-	-	-	-	-	-	-	-	-	-	-	-	-	-	-	-	-
	PD22308a	PD22308	M	67	C6-C7	Poorly Differentiated	Targeted	Unmatched	-	-	-	-	-	-	-	-	-	-	-	-	-	-	-	PTEN,R233*	-	-	-	-	-	SETD2,c.71+4_71+7delagta	-	-	-	-	-	-	-	-	-	-	-	-
	PD22310a	PD22310	F	71	Sacrum	Conventional	Targeted	Unmatched	-	-	-	-	-	-	-	-	-	-	-	Copy_number_gain	-	-	-	-	-	-	-	-	-	-	-	-	-	-	-	-	-	-	-	-	-	-
	PD22313a	PD22313	M	71	Skull Base	Conventional	Targeted	Unmatched	-	-	-	-	-	-	-	-	-	-	-	Copy_number_gain	-	-	-	-	-	-	-	-	-	-	-	-	CHEK2,T410fs*15	-	-	-	-	-	-	-	-	-
	PD22314a	PD22314	F	64	Clivus + L Cavernous Sinus	Conventional	Targeted	Unmatched	-	-	-	-	-	-	-	-	-	-	-	-	-	-	-	-	-	-	-	-	-	-	ARID1A,Q503*	-	-	-	-	-	-	-	-	-	-	-
	PD22315a	PD22315	M	79	C3	Conventional	Targeted	Unmatched	-	-	-	-	-	-	-	-	-	-	-	-	-	-	-	-	-	-	-	USP9X,L2181fs*26	-	-	-	-	-	-	-	-	-	-	-	-	-	-
	PD22324a	PD22324	F	64	Cervical Spine	Conventional	Targeted	Unmatched	-	-	-	-	-	-	-	-	-	-	-	-	-	-	-	-	-	-	-	-	-	-	ARID1A,Q1334delQ	-	-	-	-	-	-	-	-	-	-	-
	PD22326a	PD22326	M	67	Sacrum	Conventional	Targeted	Unmatched	-	-	-	-	-	-	-	-	-	-	-	Copy_number_gain	-	-	-	-	-	-	-	-	-	-	-	-	-	-	-	-	-	-	-	-	-	-
	PD22329a	PD22329	M	40	Skull Base	Conventional	Targeted	Unmatched	-	-	-	-	-	-	-	-	-	-	-	-	-	-	-	-	-	-	-	-	PBRM1,I677fs*14	-	-	-	-	-	-	-	-	-	-	-	-	-
	PD22334a	PD22334	F	46	Skull Base	Conventional	Targeted	Unmatched	-	-	-	-	-	-	-	-	-	-	LYST, c.7966delT, p.Y2656fs*12	-	-	-	-	-	-	-	-	-	-	-	-	-	-	-	-	-	-	-	-	-	-	-
	PD22335a	PD22335	F	26	Clivus	Conventional	Targeted	Unmatched	-	-	-	-	-	-	-	-	-	-	-	-	-	-	-	-	-	-	-	-	PBRM1,W1151*	-	-	-	-	-	-	-	-	-	-	-	-	-
	PD22341a	PD22341	M	73	C2	Conventional	Targeted	Unmatched	-	-	-	-	-	-	-	-	-	-	-	-	-	-	-	-	-	-	CDKN2A,P81T	-	-	-	-	-	-	-	-	-	-	-	-	-	-	-
	PD22348a	PD22348	M	33	Clivus	Conventional	Targeted	Unmatched	-	-	-	-	-	-	-	-	-	-	-	Copy_number_gain	-	-	-	-	-	-	-	-	-	-	-	-	-	-	-	-	-	-	-	-	-	-
	PD22353a	PD22353	M	64	Sacrum	Conventional	Targeted	Unmatched	-	-	-	-	-	-	-	-	-	-	-	-	-	-	-	-	-	-	-	-	-	-	-	-	-	TET2,R550fs*11	-	-	-	-	-	-	-	-
	PD22354a	PD22354	F	61	Spine	Conventional	Targeted	Unmatched	-	-	-	-	-	-	-	-	-	-	-	-	-	-	-	PTEN,C136R	-	-	-	-	-	-	-	-	-	-	-	-	-	-	-	-	-	-
	PD27844a	PD27844	N/A	N/A	N/A	N/A	Discovery - exome	Matched	-	Yes	20	4	-	-	-	-	-	-	LYST,c.7074T>A, p.Y2358*	-	-	-	-	-	-	-	-	-	PBRM1,F1007fs*6	-	-	-	-	-	-	-	-	Homozygous_deletion	-	-	-	-
	PD3804a	PD3804	F	57	Peritoneum	Conventional	Discovery - exome	Matched	Yes	Yes	33	9	-	-	-	-	-	-	-	-	-	-	-	PTEN,W111*	-	-	Homozygous_deletion	-	-	-	-	-	-	-	-	-	Amplification	-	Homozygous_deletion	-	Homozygous_deletion	-
	PD3805c	PD3805	F	68	Sacrum	Conventional	Targeted	Matched	-	-	-	-	-	-	-	-	-	-	-	-	-	PIK3CA,E542K	-	-	-	-	-	-	-	-	-	-	-	-	-	-	-	-	-	-	-	-
	PD3808a	PD3808	M	61	Sacrum	Conventional	Discovery - exome	Matched	Yes	Yes	19	1	-	-	-	-	-	-	-	-	-	-	-	-	-	-	Homozygous_deletion	-	-	-	-	-	-	-	-	-	-	-	-	-	-	-
	PD3809c	PD3809	M	67	Sacrum	Conventional	Targeted	Unmatched	-	-	-	-	-	-	-	-	-	-	LYST,c.6075_6078delTTAC, p.Y2026fs*14	Copy_number_gain	-	-	-	-	-	-	-	-	-	SETD2,Q1750*	-	-	-	-	-	-	-	-	-	-	-	-
	PD3810a	PD3810	M	29	Coccyx	Conventional	Targeted	Unmatched	-	Yes	-	-	-	-	-	-	-	-	-	Copy_number_gain	-	-	-	-	-	-	-	-	-	-	-	-	-	-	-	-	-	-	-	-	-	-
	PD3811a / PD22275a	PD3811	F	62	Sacrum	Conventional	Targeted	Unmatched	-	Yes	-	-	-	-	-	-	-	-	-	Copy_number_gain	-	-	-	-	-	TP53,c.994-1G>C	-	-	PBRM1,Q747*	-	-	-	-	-	-	-	-	Homozygous_deletion	-	-	-	-
	PD3812a	PD3812	F	67	Sacrum	Conventional	Discovery - exome	Matched	Yes	Yes	19	2	-	-	-	-	-	-	-	-	-	-	-	-	-	-	Homozygous_deletion	-	-	-	-	-	-	-	-	-	-	-	-	-	-	-
	PD3814a	PD3814	F	74	Sacrum	Conventional	Discovery - exome	Matched	-	Yes	39	3	-	-	-	-	-	-	-	-	-	PIK3CA,E545K	-	-	-	-	Homozygous_deletion	-	-	-	-	-	-	-	-	-	-	-	-	-	-	-
	PD3815a	PD3815	M	69	Sacrum	Conventional	Discovery - exome	Matched	-	Yes	11	4	-	-	-	-	-	-	-	-	-	-	-	-	-	-	-	-	-	-	-	-	-	-	-	Amplification	-	-	-	-	-	-
	PD3816a	PD3816	F	63	Sacrum	Conventional	Targeted	Unmatched	-	Yes	-	-	-	-	-	-	-	-	-	-	-	PIK3CA,H1047Q	-	-	-	-	CDKN2A,R80*	-	-	-	-	-	-	-	-	-	-	-	-	-	-	-
	PD3818a	PD3818	M	50	Sacrum	Conventional	Targeted	Matched	-	Yes	-	-	-	-	-	-	-	-	-	Copy_number_gain	-	-	-	-	-	-	-	-	Homozygous_deletion	-	-	-	-	-	-	-	-	-	-	-	-	-
	PD3820a	PD3820	M	58	Sacrum	Conventional	Discovery - exome	Matched	Yes	Yes	21	7	-	-	-	-	-	-	LYST,disruptive rearrangement - Chr.1- 235930244(235930247)--AAC 235976725(235976728)	-	-	-	-	-	-	-	-	-	-	-	-	-	-	-	-	-	-	-	-	-	-	-
	PD3821a	PD3821	M	63	Sacrum	Conventional	Discovery - exome	Matched	-	Yes	22	4	-	-	-	-	-	-	-	-	-	-	-	-	-	-	-	-	-	-	-	-	-	-	-	-	-	-	-	Homozygous_deletion	-	-
	PD4187a	PD4187	M	57	Sacrum	Conventional	Discovery - exome	Matched	Yes	-	25	6	-	-	-	-	-	-	LYST,c.1170_1171delGT, p.S392fs*5	-	-	-	-	-	-	-	-	-	-	-	-	-	-	-	-	-	-	-	-	-	-	-
	PD4926a	PD4926	M	54	Sacrum	Conventional	Discovery - exome	Matched	Yes	-	22	4	-	-	-	-	-	-	-	-	-	-	-	-	-	-	-	-	-	-	ARID1A,c.1920+1_1920+2insT	-	-	-	-	-	-	-	-	-	-	-
	PD4927a / PD22351a	PD4927	F	65	Sacrum	Conventional	Discovery - exome	Matched	Yes	-	20	8	-	-	-	-	-	-	LYST,c.8894_8898delGTTAT, p.C2965fs*6	-	-	-	-	-	-	-	-	-	-	-	-	-	-	-	-	-	-	-	-	-	-	-
	PD4929a	PD4929	M	6	Clivus	De-Differentiated	Discovery - exome	Matched	-	-	76	16	-	-	-	-	-	-	-	-	-	-	-	-	-	-	-	-	-	-	-	-	-	-	SMAD4,A199fs*4	-	-	-	-	-	-	-
	PD6370a	PD6370	F	21	Clivus	Conventional	Discovery - exome	Matched	Yes	-	28	4	-	-	-	-	-	-	-	-	-	-	-	-	-	-	-	-	PBRM1,R889*	-	-	-	-	-	-	-	-	-	-	-	-	-
	PD7186a	PD7186	M	47	Unknown	Conventional	Discovery - exome	Matched	Yes	-	20	1	-	-	-	-	-	-	LYST,c.2785_2786insGGCT, p.Y929fs*3 | LOH???	-	-	-	-	-	-	-	-	-	-	-	-	-	-	-	-	-	-	-	-	-	-	-
	PD7187a	PD7187	M	67	Sacrum	Conventional	Discovery - exome	Matched	-	-	40	47	-	-	-	-	-	-	-	-	-	PIK3CA,M1043I	-	-	-	-	-	-	-	SETD2,S2253fs*56	-	-	-	-	-	-	-	-	-	-	-	-
